# Supplementary material for: Manual Uterine Aspiration Simulation for Emergency Medicine Learners
Source: MedEdPORTAL. 2024 Nov 11;20:11469. doi: 10.15766/mep_2374-8265.11469 (PMC11551269; doi:10.15766/mep_2374-8265.11469)
Supplement: Supplementary file 1 — MUA Model Preparation.docxStation Setup and Supplies.docxMUA Lecture.pptxMUA Video Demonstration.m4vFacilitator Guides.docxProcedure Checklist.docxLearner Survey.docxFacilitator Survey.docx [file mep_2374-8265.11469-s001.zip]

Archive with 9 entries (9 files):
- A. MUA Model Preparation.docx
- B. Station Setup and Supplies.docx
- C. MUA Lecture.pptx
- D. MUA Video Demonstration.m4v
- E. Facilitator Guides.docx
- F. Procedure Checklist.docx
- G. Learner Survey.docx
- H. Facilitator Survey.docx
- _Educational Summary Report_11469.pdf
